# Supplementary material for: BCR-ABL triggers a glucose-dependent survival program during leukemogenesis through the suppression of TXNIP
Source: Cell Death Dis. 2023 Apr 24;14(4):287. doi: 10.1038/s41419-023-05811-2 (PMC10125982; doi:10.1038/s41419-023-05811-2)
Supplement: Supplementary file 7 — Supplementary Table1–3 [file 41419_2023_5811_MOESM7_ESM.xlsx]

## Sheet: Sheet1
	Supplementary Table 1. Primers for qPCR
	HK2-Forward	5'-GAGCCACCACTCACCCTACT-3'
	HK2-Reverse	5'-CCAGGCATTCGGCAATGTG-3'
	LDHA-Forward	5'-ATGGCAACTCTAAAGGATCAGC-3'
	LDHA-Reverse	5'-CCAACCCCAACAACTGTAATCT-3'
	TXNIP-Forward	5'-ATATGGGTGTGTAGACTACTGGG-3'
	TXNIP-Reverse	5'-GACATCCACCAGATCCACTACT-3'
	c-Myc-Forward	5'-GGCTCCTGGCAAAAGGTCA-3'
	c-Myc-Reverse	5'-CTGCGTAGTTGTGCTGATGT-3'
	β-actin-Forward	5'-CATGTACGTTGCTATCCAGGC-3'
	β-actin-Reverse	5'-CTCCTTAATGTCACGCACGAT-3'
	Supplementary Table2. Primers for ChIP
	TXNIP-F	5′-CAGCGATCTCACTGATTG-3′
	TXNIP-R	5′-AGTTTCAAGCAGGAGGCG-3′
	HK2-F	5'-AGGAAGAGCAAAGACCCTTGGGTG-3'
	HK2-R	5'-GCCACTCACCCTCACAGCCAGTC-3'
	LDHA-F	5'-GATCAGCCTGACCAACATGGTGAAA-3'
	LDHA-R	5'-TGAAACGGAGTCGCTCTGTCGCC-3'
	OFFTARGE PFKFB3-F	5′-CAGGAGTGGAGTGGGACTC-3′
	OFFTARGE PFKFB3-R	5′-CCTCT CAGAGCCCCTGTTC-3′
	Supplementary Table3. Detailed information of antibodies and reagents
	Reagents	Manufacturer/ Catalog No.
	BCR-ABL antibody	Cell signaling technology/#3908
	c-Myc antibody	Cell signaling technology/#9402
	TXNIP antibody	Cell signaling technology/#14715
	β-actin antibody	Cell signaling technology/#4970
	Miz-1 antibody	Cell signaling technology/#14300
	Fbw7 antibody	Abcam/ab109617
	p-Akt antibody(S473)	Cell Signaling Technology/#4051
	Akt antibody	Cell Signaling Technology/#2938
	p-GSK3β antibody	Cell Signaling Technology/#9322
	GSKβ antibody	Cell Signaling Technology/#5676
	Cycloheximide	MedChemExpress/HY-12320
	methyl cellulose	MedChemExpress/HY-125861
	Imatinib	MedChemExpress/HY-15463
	JQ1	MedChemExpress/HY-13030
	SBI-477	MedChemExpress/HY-124418
